# Supplementary material for: In silico analysis of the Chikungunya virus and SARS-CoV-2 Macrodomain
Source: bioRxiv. 2025 Oct 12:2025.10.10.681726. Preprint. [Version 1] doi: 10.1101/2025.10.10.681726 (PMC12632465; doi:10.1101/2025.10.10.681726)
Supplement: Supplement 1 [file media-1.zip]

Archive with 2 entries (2 files):
- Supplementary_In silico analysis of the Chikungunya virus and SARS-CoV-2 Macrodomain.pdf
- __MACOSX/._Supplementary_In silico analysis of the Chikungunya virus and SARS-CoV-2 Macrodomain.pdf
